# Supplementary material for: From Early Stress to Adolescent Struggles: How Maternal Parenting Stress Shapes the Trajectories of Internalizing, Externalizing, and ADHD Symptoms
Source: Pediatr Rep. 2025 Jul 18;17(4):76. doi: 10.3390/pediatric17040076 (PMC12286040; doi:10.3390/pediatric17040076)
Supplement: Supplementary file 1 [file pediatrrep-17-00076-s001.zip]

Archive with 1 entries (1 files):
- pediatrrep-3648097-supplementary.pdf
